# Supplementary material for: Ultrasound-sensitive microrobotic sensor with robust anchoring for long-term digestive lesion assessment
Source: Natl Sci Rev. 2026 Mar 20;13(10):nwag179. doi: 10.1093/nsr/nwag179 (PMC13196706; doi:10.1093/nsr/nwag179)
Supplement: nwag179_Supplemental_Files [file nwag179_supplemental_files.zip]

Archive with 7 entries (7 files):
- Movie S1.mp4
- Movie S2.mp4
- Movie S3.mp4
- Movie S4.mp4
- Movie S5.mp4
- Movie S6.mp4
- Supplementary data.pdf
